# Supplementary material for: Targeted drug delivery via caveolae-associated protein PV1 improves lung fibrosis
Source: Commun Biol. 2019 Mar 7;2:92. doi: 10.1038/s42003-019-0337-2 (PMC6405929; doi:10.1038/s42003-019-0337-2)
Supplement: Supplementary file 2 — Supplementary Data 1 [file 42003_2019_337_MOESM2_ESM.xlsx]

## Sheet: Figure 1A
		Relative mRNA expression (Mouse)
		Brain	Liver	Kidney	Heart	Spleen	Lung
Run 1		0.002203	0.2583	0.732704	0.07838	0.208693	1
Run 2		0.003071	0.266222	0.666207	0.066699	0.197279	1

## Sheet: Figure 2C
		PV1 mAb				Isotype mAb
	Heart	1.25574	1.04485	1.0625	1.01806	1.08006	1.106	1.30411	1.54924
	Intestines	9.67495	6.51376	6.9351	7.26882	2.79926	2.07192	2.57028	2.13471
	Kidneys	18.9818	15.6498	8.4355	13.372	1.5291	1.51	1.4023	1.234
	Liver	3.47466	2.66616	2.88381	2.30107	1.94887	2.14405	2.3427	2.34588
	Lungs	49.4742	33.0836	26.1098	41.5441	3.08526	1.95066	4.03615	2.01661
	Skin	3.65966	1.90622	1.73598	3.07785	6.49117	4.61949	5.71508	3.55184
	Spleen	2.51386	2.59582	3.18109	2.42108	0.95396	0.996132	0.959839	1.20897

## Sheet: Figure 2D
		PV1 mAb				Isotype mAb
	Heart	1.25574	1.04485	1.0625	1.01806	1.08006	1.106	1.30411	1.54924
	Intestines	9.67495	6.51376	6.9351	7.26882	2.79926	2.07192	2.57028	2.13471
	Kidneys	18.9818	15.6498	8.4355	13.372	1.5291	1.51	1.4023	1.234
	Liver	3.47466	2.66616	2.88381	2.30107	1.94887	2.14405	2.3427	2.34588
	Lungs	49.4742	33.0836	26.1098	41.5441	3.08526	1.95066	4.03615	2.01661
	Skin	3.65966	1.90622	1.73598	3.07785	6.49117	4.61949	5.71508	3.55184
	Spleen	2.51386	2.59582	3.18109	2.42108	0.95396	0.996132	0.959839	1.20897

## Sheet: Figure 2E
		 PV1 mAb				Isotype mAb				 PV1 Bis3				Isotype Bis3
	Plasma 24h	0.72209	0.288078	0.229757	0.159279	6.43104	5.98628	5.75188	5.36892	2.51365	0.655399	0.837044	1.28127	11.1435	12.7578	13.8594	10.3114
	Plasma 48h	0.834218	0.405878	0.201747	0.17077	3.97033	5.19826	5.90644	4.84064	0.63771	0.407542	0.542649	1.11235	13.2223	6.59066	9.01027	6.7212

## Sheet: Figure 2F
		Kidney aPV1 Bis3 (Bleo)				Lungs aPV1 Bis3 (Bleo)				Kidney Isotype Bis3 (Bleo)				Lungs Isotpype Bis3 (Bleo)
	4	601000000	466000000	575000000	439000000	833000000	553000000	937000000	1070000000	170000000	167000000	196000000	198000000	247000000	247000000	356000000	247000000
	24	345500000	416000000	*	*	985000000	1270000000	*	*	158000000	142000000	194000000	161000000	238000000	267000000	306000000	248000000
	48	189000000	152000000	211000000	178000000	452000000	326000000	428000000	281000000	119000000	99700000	128000000	108000000	224000000	220000000	317000000	175000000
	72	100900000	92700000	103000000	88550000	255000000	175000000	221000000	214000000	95100000	91550000	94000000	81150000	117000000	160000000	144000000	127000000
			*animals died prior to study completion

## Sheet: Figure 4C
	No Bleomycin								Isotype								PV1								Isotype-PGE2								PV1-PGE2
	0	0	0	0					5	5	5	4	5	5	5	1*	5	4	5	3	4	4	4	1*	2	4	5	4	3	4	5	4	4	2	2	4	2	4	4*
											* Excluded (outliers via Dixon's test on mRNA levels of fibrotic genes) see methods

## Sheet: Figure 4D
		Isotype	 PV1	Isotype-PGE2	 PV1-PGE2
		43.5228	3.96387	21.7022	1.79669
		45.1785	5.03823	73.3794	1.07244
		18.8051	1.44666	52.2404	1.15588
		10.7473	0.703708	42.6827	0.101544
		10.104	7.77889	10.0266	2.04831
		27.2483	2.6771	14.6107
		10.4929	1.36263	16.6273
		11.5561	2.57264

## Sheet: Figure 5C
		No Bleomycin	Isotype	PV1	Isotype-PGE2	 PV1-PGE2
		24.7439	26.84523*	28.6228	23.3856	21.4564
		22.257	39.5176	22.7346	28.8403	30.1697
		22.2543	36.2314	28.7804	43.1934	21.6098
		26.6155	34.9564	24.91112*	38.8871	24.6264
			33.9466	38.0769	26.6311	17.9048
				28.1108	37.4528	19.0546
				45.6899	22.4585	23.35*
					34.2704

## Sheet: Figure 5D
	No Bleomycin	Isotype	PV1	Isotype-PGE2	PV1-PGE2
	1790000	1960000*	3580000	2990000	1320000
	1840000	4230000	1730000	3040000	1180000
	1590000	3110000	3690000	4250000	710067
	1620000	5090000	2090000*	3390000	1300000
		2230000	2660000	2430000	1790000
		2150000	922115	1710000	1930000
		2950000	3110000	3930000	2210000*
		2540000	2860000	3610000

## Sheet: Figure 6A
			Relative mRNA expression (Human)
			Brain	Liver	Kidney	Heart	Skeletal Muscle	Lung
	Run 1		0.013502	0.058031	1	0.082113	0.017252	0.576907
	Run 2		0.012889	0.046728	1	0.098151	0.016367	0.486781
